# Supplementary material for: Sex differences in discrimination behavior and orbitofrontal engagement during context-gated reward prediction
Source: eLife. 2024 Jul 24;12:RP93509. doi: 10.7554/eLife.93509 (PMC11268887; doi:10.7554/eLife.93509)
Supplement: Source code 1. [file elife-93509-code1.zip]

Archive with 1 entries (1 files):
- eLife-VOR-RA-2023-93509/MacroCOUNTS_AREA_COMBINED2.ijm
